# Supplementary material for: Two pear phytocytokines PbePep4 and PdrPep6 interfamilially elicit broad-spectrum immunity against various pathogens in crops
Source: Hortic Res. 2026 Jan 29;13(5):uhag027. doi: 10.1093/hr/uhag027 (PMC13148170; doi:10.1093/hr/uhag027)
Supplement: Web_Material_uhag027 [file web_material_uhag027.zip]

Archive with 2 entries (2 files):
- Revised-Supplementary Figures for HR.docx
- Revised-Supplementary Tables for HR.docx
